# Supplementary material for: Meal Duration and Obesity-Related Indicators among Adolescents: Insights from the EHDLA Study
Source: Nutrients. 2024 Aug 20;16(16):2769. doi: 10.3390/nu16162769 (PMC11356952; doi:10.3390/nu16162769)
Supplement: Supplementary file 1 [file nutrients-16-02769-s001.zip]

Archive with 1 entries (1 files):
- nutrients-3131156-supplementary.pdf
